# Supplementary material for: Effects of Infertility Drug Exposure on the Risk of Borderline Ovarian Tumors: A Systematic Review and Meta-Analysis
Source: Biomedicines. 2023 Jun 26;11(7):1835. doi: 10.3390/biomedicines11071835 (PMC10376814; doi:10.3390/biomedicines11071835)
Supplement: Supplementary file 1 [file biomedicines-11-01835-s001.zip]

Archive with 6 entries (6 files):
- Figure S1-revised.pdf
- Figure S2-revised.pdf
- Figure S3-revised.pdf
- Table S1-revised.pdf
- Table S2-revised.pdf
- Table S3-revised.pdf
